# Supplementary material for: The Impact of Psychosocial Factors on the Human—Pet Bond: Insights from Cat and Dog Owners
Source: Animals (Basel). 2025 Jun 26;15(13):1895. doi: 10.3390/ani15131895 (PMC12248966; doi:10.3390/ani15131895)
Supplement: Supplementary file 1 [file animals-15-01895-s001.zip]

Archive with 3 entries (3 files):
- animals-3715254 Supplementary Table S1 final.pdf
- animals-3715254 Supplementary Table S2 final.pdf
- animals-3715254 Supplementary Table S3 final.xlsx
