# Supplementary material for: The Impact of Psychosocial Factors on the Human—Pet Bond: Insights from Cat and Dog Owners
Source: Animals (Basel). 2025 Jun 26;15(13):1895. doi: 10.3390/ani15131895 (PMC12248966; doi:10.3390/ani15131895)
Supplement: Supplementary file 1 [file animals-15-01895-s001.zip › animals-3715254 Supplementary Table S3 final.xlsx]

## Sheet: Hoja1
DATA	CONSENT	GENDER	AGE	AREA	LIVING ALONE	SENTIMENTAL	PEOPLE	MWB	MOS	UCLA	SPECIES	LAPS	GA	PS	AR
2024-09-01 19:07:22	Yes	Man (cis/trans)	52	Urban	No	Yes	25	63	86	18	CAT	48	29	6	13
2024-09-01 19:23:51	Yes	Woman (cis/trans)	18	Urban	No	No	8	49	72	29	CAT	60	30	16	14
2024-09-01 23:47:24	Yes	Woman (cis/trans)	41	Urban	No	Yes	9	68	76	16	CAT	41	19	12	10
2024-09-02 11:22:20	Yes	Woman (cis/trans)	36	Rural	No	Yes	9	64	49	23	DOG	60	31	16	13
2024-09-02 11:40:39	Yes	Man (cis/trans)	21	Urban	No	Yes	9	65	95	11	CAT	33	21	6	6
2024-09-02 12:06:41	Yes	Woman (cis/trans)	50	Rural	No	Yes	18	59	95	14	DOG	41	25	6	10
2024-09-02 12:34:19	Yes	Woman (cis/trans)	21	Urban	No	Yes	19	70	95	20	CAT	56	30	13	13
2024-09-02 20:07:21	Yes	Man (cis/trans)	39	Urban	No	No	13	61	68	24	DOG	55	30	13	12
2024-09-03 12:24:29	Yes	Woman (cis/trans)	45	Urban	No	No	3	43	34	28	CAT	30	18	2	10
2024-09-03 15:05:32	Yes	Woman (cis/trans)	38	Urban	No	Yes	8	44	77	22	CAT	50	26	12	12
2024-09-04 09:34:04	Yes	Man (cis/trans)	35	Urban	No	No	7	56	83	24	DOG	58	29	18	11
2024-09-04 11:13:22	Yes	Man (cis/trans)	33	Rural	No	No	8	54	90	18	DOG	52	31	9	12
2024-09-04 14:18:42	Yes	Woman (cis/trans)	29	Urban	Yes	No	8	50	86	20	CAT	61	30	17	14
2024-09-04 14:57:14	Yes	Woman (cis/trans)	46	Rural	No	Yes	13	67	95	12	DOG	59	33	15	11
2024-09-04 15:20:15	Yes	Woman (cis/trans)	37	Rural	No	Yes	9	51	84	23	CAT	37	21	7	9
2024-09-04 15:20:15	Yes	Man (cis/trans)	33	Urban	No	Yes	9	49	86	19	DOG	53	28	12	13
2024-09-04 17:17:10	Yes	Woman (cis/trans)	26	Urban	No	No	9	56	81	25	DOG	53	27	15	11
2024-09-04 17:25:02	Yes	Woman (cis/trans)	47	Rural	No	Yes	5	46	60	23	CAT	44	24	9	11
2024-09-04 19:00:48	Yes	Woman (cis/trans)	31	Urban	No	Yes	18	64	80	18	CAT	58	31	13	14
2024-09-04 20:12:06	Yes	Woman (cis/trans)	40	Urban	No	Yes	4	57	94	21	CAT	48	26	9	13
2024-09-05 09:11:08	Yes	Man (cis/trans)	66	Rural	No	Yes	10	53	75	18	CAT	43	26	9	8
2024-09-05 14:50:48	Yes	Man (cis/trans)	25	Urban	No	No	6	38	48	32	CAT	45	28	8	9
2024-09-05 17:38:47	Yes	Man (cis/trans)	27	Urban	No	Yes	10	68	95	13	CAT	53	30	9	14
2024-09-06 12:31:15	Yes	Man (cis/trans)	41	Rural	No	Yes	10	44	59	25	CAT	43	24	9	10
2024-09-06 12:38:04	Yes	Woman (cis/trans)	33	Urban	Yes	No	7	62	86	20	CAT	50	27	10	13
2024-09-06 13:28:28	Yes	Woman (cis/trans)	29	Urban	No	Yes	6	69	91	21	DOG	65	33	20	12
2024-09-06 14:32:26	Yes	Woman (cis/trans)	19	Urban	No	No	9	59	84	18	DOG	54	28	16	10
2024-09-06 15:48:35	Yes	Man (cis/trans)	74	Urban	No	Yes	11	47	74	29	DOG	59	28	18	13
2024-09-06 16:16:30	Yes	Woman (cis/trans)	70	Urban	No	No	5	45	82	21	DOG	51	26	15	10
2024-09-06 16:27:39	Yes	Woman (cis/trans)	53	Urban	No	Yes	7	54	55	20	DOG	58	28	17	13
2024-09-06 17:02:47	Yes	Woman (cis/trans)	26	Urban	No	Yes	6	46	90	28	CAT	64	33	17	14
2024-09-06 18:02:56	Yes	Woman (cis/trans)	49	Urban	No	Yes	13	67	85	15	DOG	62	31	17	14
2024-09-06 18:35:27	Yes	Man (cis/trans)	30	Urban	No	Yes	11	52	69	28	CAT	48	24	10	14
2024-09-06 19:44:47	Yes	Man (cis/trans)	57	Urban	No	Yes	7	41	40	36	CAT	32	16	10	6
2024-09-06 22:08:52	Yes	Woman (cis/trans)	19	Rural	No	No	9	55	80	24	DOG	36	17	10	9
2024-09-06 22:10:26	Yes	Man (cis/trans)	27	Urban	No	No	4	21	56	34	DOG	60	32	16	12
2024-09-06 22:20:48	Yes	Woman (cis/trans)	59	Urban	Yes	No	1	60	36	26	CAT	25	14	5	6
2024-09-06 22:32:54	Yes	Woman (cis/trans)	38	Rural	No	Yes	6	41	56	28	CAT	62	30	18	14
2024-09-06 22:57:04	Yes	Man (cis/trans)	39	Rural	Yes	No	8	68	94	39	CAT	32	15	11	6
2024-09-06 23:18:40	Yes	Woman (cis/trans)	36	Urban	No	Yes	14	64	90	18	DOG	64	31	19	14
2024-09-06 23:19:48	Yes	Woman (cis/trans)	54	Urban	No	Yes	3	55	53	24	DOG	62	31	17	14
2024-09-06 23:46:07	Yes	Man (cis/trans)	56	Urban	No	Yes	25	61	83	19	DOG	56	33	12	11
2024-09-07 00:50:02	Yes	Woman (cis/trans)	36	Urban	No	No	20	49	93	18	DOG	64	32	19	13
2024-09-07 01:27:37	Yes	Woman (cis/trans)	21	Rural	No	No	10	56	69	23	DOG	56	32	15	9
2024-09-07 08:06:43	Yes	Woman (cis/trans)	28	Urban	No	No	9	61	90	15	DOG	66	33	19	14
2024-09-07 08:39:33	Yes	Man (cis/trans)	41	Urban	No	No	5	65	86	19	DOG	59	30	15	14
2024-09-08 08:23:27	Yes	Woman (cis/trans)	40	Urban	No	Yes	8	57	81	23	DOG	68	33	21	14
2024-09-08 13:28:44	Yes	Man (cis/trans)	38	Urban	No	Yes	13	57	95	14	DOG	55	28	14	13
2024-09-09 10:16:16	Yes	Woman (cis/trans)	19	Urban	No	No	10	43	67	25	CAT	51	26	14	11
2024-09-09 11:00:59	Yes	Woman (cis/trans)	38	Urban	No	Yes	12	60	83	19	CAT	51	29	10	12
2024-09-09 15:29:43	Yes	Woman (cis/trans)	37	Urban	Yes	No	11	40	79	19	CAT	65	33	17	15
2024-09-09 18:21:26	Yes	Woman (cis/trans)	61	Rural	No	Yes	15	55	74	17	DOG	57	28	15	14
2024-09-09 18:30:16	Yes	Woman (cis/trans)	31	Urban	Yes	Yes	14	65	94	20	CAT	52	31	7	14
2024-09-10 18:01:40	Yes	Man (cis/trans)	62	Urban	No	Yes	11	47	63	22	CAT	11	8	0	3
2024-09-10 18:13:44	Yes	Woman (cis/trans)	32	Urban	No	Yes	5	69	95	15	DOG	47	24	11	12
2024-09-10 18:15:30	Yes	Man (cis/trans)	56	Rural	No	Yes	15	66	92	13	DOG	34	23	2	9
2024-09-10 18:25:12	Yes	Woman (cis/trans)	31	Rural	No	Yes	10	45	78	28	DOG	60	30	16	14
2024-09-10 19:20:53	Yes	Woman (cis/trans)	39	Urban	No	Yes	10	54	84	18	DOG	68	33	21	14
2024-09-10 20:09:36	Yes	Woman (cis/trans)	30	Urban	No	Yes	8	55	75	14	DOG	53	24	15	14
2024-09-10 20:13:58	Yes	Man (cis/trans)	62	Urban	Yes	No	9	56	65	25	DOG	44	24	10	10
2024-09-10 20:18:08	Yes	Woman (cis/trans)	48	Urban	No	Yes	3	46	65	22	DOG	28	18	4	6
2024-09-10 20:19:52	Yes	Woman (cis/trans)	32	Rural	No	Yes	12	63	88	20	DOG	55	27	16	12
2024-09-10 20:26:53	Yes	Man (cis/trans)	39	Rural	No	Yes	20	56	95	13	DOG	54	29	14	11
2024-09-10 20:26:59	Yes	Woman (cis/trans)	46	Rural	No	Yes	4	37	72	22	DOG	34	19	7	8
2024-09-10 20:29:09	Yes	Woman (cis/trans)	38	Urban	Yes	No	17	59	86	20	CAT	53	29	13	11
2024-09-10 20:32:34	Yes	Man (cis/trans)	32	Urban	No	Yes	9	69	93	20	CAT	62	32	17	13
2024-09-10 22:00:04	Yes	Man (cis/trans)	22	Urban	No	Yes	7	61	57	19	DOG	54	25	15	14
2024-09-11 08:15:02	Yes	Man (cis/trans)	29	Urban	No	No	7	42	82	21	DOG	62	30	18	14
2024-09-11 08:41:10	Yes	Man (cis/trans)	31	Urban	No	No	14	65	94	20	CAT	52	31	7	14
2024-09-11 08:41:10	Yes	Woman (cis/trans)	50	Urban	No	Yes	18	69	95	13	DOG	41	24	9	8
2024-09-11 09:46:59	Yes	Woman (cis/trans)	27	Urban	No	No	7	52	78	23	DOG	66	31	21	14
2024-09-11 10:07:00	Yes	Woman (cis/trans)	37	Urban	Yes	No	3	34	26	33	CAT	65	31	20	14
2024-09-11 10:20:02	Yes	Man (cis/trans)	36	Urban	No	No	18	57	78	19	DOG	56	29	13	14
2024-09-11 10:20:07	Yes	Woman (cis/trans)	31	Urban	No	No	8	60	70	30	DOG	59	31	15	13
2024-09-11 10:51:52	Yes	Woman (cis/trans)	25	Urban	No	No	22	67	95	18	DOG	68	33	21	14
2024-09-11 11:00:08	Yes	Woman (cis/trans)	48	Rural	No	Yes	8	66	90	18	CAT	37	21	7	9
2024-09-11 13:03:38	Yes	Woman (cis/trans)	36	Urban	No	No	11	44	83	25	DOG	59	28	17	14
2024-09-11 15:46:49	Yes	Woman (cis/trans)	45	Urban	No	Yes	8	61	82	16	DOG	53	27	12	14
2024-09-11 15:59:04	Yes	Man (cis/trans)	38	Urban	No	Yes	10	69	93	19	CAT	38	24	6	8
2024-09-11 16:04:59	Yes	Woman (cis/trans)	39	Rural	No	Yes	9	55	61	18	CAT	67	33	20	14
2024-09-11 19:20:26	Yes	Woman (cis/trans)	44	Urban	Yes	No	2	45	47	27	CAT	42	23	7	12
2024-09-11 22:31:52	Yes	Man (cis/trans)	39	Urban	No	Yes	14	69	87	18	DOG	52	29	9	14
2024-09-11 23:52:49	Yes	Woman (cis/trans)	32	Urban	No	Yes	10	47	94	21	DOG	62	33	15	14
2024-09-12 08:18:21	Yes	Woman (cis/trans)	33	Urban	Yes	No	7	62	86	20	CAT	50	27	10	13
2024-09-12 08:47:43	Yes	Woman (cis/trans)	31	Urban	No	No	4	67	81	17	CAT	59	30	15	14
2024-09-12 08:58:41	Yes	Man (cis/trans)	38	Rural	No	Yes	8	52	70	20	CAT	47	25	12	10
2024-09-12 15:23:45	Yes	Man (cis/trans)	21	Urban	No	No	11	64	94	17	DOG	44	23	12	9
2024-09-12 16:51:49	Yes	Woman (cis/trans)	45	Urban	No	Yes	15	68	95	18	DOG	41	26	5	10
2024-09-12 22:13:23	Yes	Woman (cis/trans)	23	Urban	No	Yes	9	58	91	30	DOG	45	22	11	12
2024-09-12 23:05:46	Yes	Woman (cis/trans)	38	Urban	Yes	No	7	40	77	22	DOG	54	28	12	14
2024-09-13 17:31:45	Yes	Woman (cis/trans)	35	Rural	No	Yes	10	66	88	15	DOG	24	14	6	4
2024-09-13 19:11:43	Yes	Woman (cis/trans)	20	Urban	No	No	7	50	70	30	DOG	64	32	18	14
2024-09-14 13:51:20	Yes	Woman (cis/trans)	20	Urban	No	No	5	56	74	18	DOG	60	29	19	12
2024-09-14 15:18:23	Yes	Man (cis/trans)	36	Urban	No	Yes	15	67	95	18	DOG	34	17	7	10
2024-09-14 16:04:57	Yes	Woman (cis/trans)	57	Urban	No	Yes	32	69	95	11	DOG	60	33	13	14
2024-09-14 17:08:39	Yes	Woman (cis/trans)	51	Rural	No	No	4	38	35	31	CAT	27	15	7	5
2024-09-15 18:20:12	Yes	Woman (cis/trans)	43	Urban	No	Yes	25	47	58	27	DOG	16	4	9	3
2024-09-15 20:36:59	Yes	Woman (cis/trans)	27	Rural	Yes	Yes	9	64	91	10	DOG	65	33	19	13
2024-09-16 17:43:02	Yes	Woman (cis/trans)	51	Urban	No	Yes	5	62	74	24	DOG	51	28	12	11
2024-09-16 23:39:23	Yes	Woman (cis/trans)	46	Urban	Yes	No	15	70	95	13	DOG	41	27	5	9
2024-09-18 07:03:15	Yes	Man (cis/trans)	56	Rural	No	Yes	9	66	92	13	DOG	34	23	2	9
2024-09-18 11:29:39	Yes	Woman (cis/trans)	32	Urban	No	No	3	65	94	14	DOG	66	33	21	12
2024-09-18 19:56:28	Yes	Man (cis/trans)	52	Urban	Yes	No	22	66	94	15	DOG	44	25	7	12
2024-09-18 20:24:25	Yes	Woman (cis/trans)	32	Rural	No	Yes	12	63	88	20	DOG	55	27	16	12
2024-09-18 20:35:31	Yes	Woman (cis/trans)	59	Urban	Yes	No	10	54	53	25	DOG	58	27	17	14
2024-09-19 10:32:22	Yes	Woman (cis/trans)	34	Urban	Yes	No	12	70	94	19	DOG	53	28	12	13
2024-09-19 12:21:55	Yes	Man (cis/trans)	51	Urban	No		7	62	94	20	DOG	61	31	16	14
2024-09-19 13:54:23	Yes	Woman (cis/trans)	24	Rural	No	No	10	44	66	31	DOG	65	33	18	14
2024-09-19 14:55:31	Yes	Woman (cis/trans)	55	Urban	No	Yes	11	55	95	21	DOG	51	28	10	13
2024-09-19 17:13:18	Yes	Woman (cis/trans)	50	Rural	No	Yes	6	67	93	13	CAT	37	24	6	7
2024-09-19 18:15:36	Yes	Man (cis/trans)	54	Urban	No	Yes	4	63	88	13	DOG	52	26	14	12
2024-09-19 21:51:10	Yes	Man (cis/trans)	36	Urban	Yes	No	10	52	56	20	DOG	58	28	17	13
2024-09-19 22:31:16	Yes	Woman (cis/trans)	47	Urban	No	Yes	14	66	79	14	CAT	40	22	10	8
2024-09-19 22:31:16	Yes	Woman (cis/trans)	43	Urban	No	Yes	7	47	58	27	DOG	52	28	14	10
2024-09-20 11:03:32	Yes	Woman (cis/trans)	29	Rural	No	Yes	7	58	82	19	DOG	59	29	16	14
2024-09-20 12:51:40	Yes	Woman (cis/trans)	50	Urban	No	Yes	15	69	95	13	DOG	40	24	9	7
2024-09-20 13:31:50	Yes	Woman (cis/trans)	65	Urban	No	No	4	53	52	30	CAT	39	21	6	12
2024-09-21 11:18:32	Yes	Woman (cis/trans)	33	Urban	Yes	No	2	52	58	20	DOG	62	30	18	14
2024-09-21 11:26:54	Yes	Woman (cis/trans)	52	Urban	No	Yes	7	58	76	17	DOG	56	29	15	12
2024-09-21 12:30:14	Yes	Woman (cis/trans)	29	Urban	Yes	No	8	50	86	20	CAT	62	30	17	15
2024-09-21 13:10:02	Yes	Woman (cis/trans)	46	Urban	No	No	7	58	64	17	CAT	39	22	8	9
2024-09-21 13:13:09	Yes	Woman (cis/trans)	68	Rural	Yes	No	11	52	90	20	DOG	37	17	7	13
2024-09-21 14:18:53	Yes	Woman (cis/trans)	54	Rural	No	Yes	12	68	78	12	DOG	27	18	3	6
2024-09-21 14:26:53	Yes	Woman (cis/trans)	27	Urban	No	No	16	63	95	21	DOG	20	7	3	10
2024-09-21 14:53:35	Yes	Woman (cis/trans)	54	Urban	Yes	No	8	68	88	19	DOG	64	32	20	12
2024-09-21 14:54:58	Yes	Woman (cis/trans)	59	Urban	No	Yes	17	63	95	14	CAT	28	17	4	7
2024-09-21 15:00:58	Yes	Woman (cis/trans)	35	Urban	No	Yes	11	66	86	13	DOG	58	28	16	14
2024-09-21 15:10:31	Yes	Man (cis/trans)	50	Urban	Yes	No	14	63	83	16	CAT	44	24	6	14
2024-09-21 15:10:41	Yes	Woman (cis/trans)	37	Urban	No	No	15	68	95	17	CAT	63	33	16	14
2024-09-21 16:26:34	Yes	Man (cis/trans)	26	Urban	No	No	8	65	92	18	DOG	40	25	6	9
2024-09-21 19:00:21	Yes	Woman (cis/trans)	32	Urban	No	No	15	62	95	13	DOG	56	33	10	13
2024-09-21 19:20:39	Yes	Man (cis/trans)	31	Urban	No	Yes	6	55	58	24	DOG	62	31	17	14
2024-09-21 20:40:46	Yes	Man (cis/trans)	52	Urban	No	Yes	9	67	90	17	DOG	36	23	5	8
2024-09-22 08:28:13	Yes	Woman (cis/trans)	24	Urban	No	No	4	48	55	32	CAT	67	33	20	14
2024-09-22 09:04:05	Yes	Woman (cis/trans)	50	Rural	No	Yes	9	66	74	19	DOG	37	22	8	7
2024-09-22 10:45:13	Yes	Man (cis/trans)	51	Urban	No	Yes	11	62	94	20	DOG	62	31	16	15
2024-09-22 11:41:55	Yes	Man (cis/trans)	62	Urban	Yes	No	5	38	61	27	DOG	64	31	19	14
2024-09-22 13:45:56	Yes	Woman (cis/trans)	72	Urban	No	Yes	9	58	69	16	DOG	35	24	3	8
2024-09-22 18:49:38	Yes	Man (cis/trans)	32	Urban	Yes	No	7	67	80	29	DOG	51	26	12	13
2024-09-22 19:33:55	Yes	Woman (cis/trans)	28	Urban	Yes	Yes	8	64	81	20	DOG	54	28	12	14
2024-09-22 19:58:12	Yes	Woman (cis/trans)	26	Urban	No	No	8	59	74	22	DOG	58	31	14	13
2024-09-23 00:20:14	Yes	Woman (cis/trans)	50	Urban	Yes	Yes	10	69	87	18	DOG	59	26	19	14
2024-09-23 00:59:15	Yes	Woman (cis/trans)	60	Urban	No	Yes	11	68	89	11	DOG	66	33	19	14
2024-09-23 12:49:36	Yes	Woman (cis/trans)	45	Rural	No	Yes	33	65	85	20	CAT	20	9	3	8
2024-09-23 12:49:36	Yes	Woman (cis/trans)	54	Rural	No	Yes	3	68	78	12	DOG	27	18	3	6
2024-09-23 16:43:06	Yes	Woman (cis/trans)	18	Urban	No	No	22	63	89	32	DOG	55	31	14	10
2024-09-24 09:00:22	Yes	Woman (cis/trans)	59	Urban	No	Yes	5	54	61	18	DOG	63	33	16	14
2024-09-24 11:32:54	Yes	Woman (cis/trans)	43	Urban	No	Yes	18	57	87	19	DOG	55	29	16	10
2024-09-24 15:35:16	Yes	Man (cis/trans)	34	Urban	Yes	No	13	39	78	25	CAT	31	14	5	12
2024-09-24 15:49:15	Yes	Woman (cis/trans)	55	Urban	No	Yes	9	59	75	15	DOG	45	26	9	10
2024-09-24 19:32:30	Yes	Man (cis/trans)	53	Rural	No	Yes	5	56	84	16	CAT	23	16	5	2
2024-09-24 19:32:30	Yes	Woman (cis/trans)	35	Urban	No	Yes	10	66	86	13	DOG	59	28	16	15
2024-09-24 19:46:00	Yes	Woman (cis/trans)	34	Urban	No	Yes	9	44	64	24	CAT	29	17	5	7
2024-09-24 19:46:00	Yes	Woman (cis/trans)	50	Rural	No	No	11	66	74	19	DOG	37	22	8	7
2024-09-24 20:19:33	Yes	Woman (cis/trans)	30	Rural	No	Yes	12	53	83	19	DOG	49	26	11	12
2024-09-25 14:03:32	Yes	Woman (cis/trans)	39	Urban	No	No	16	70	95	11	DOG	62	32	16	14
2024-09-25 18:50:03	Yes	Woman (cis/trans)	24	Urban	No	Yes	3	38	67	23	CAT	51	24	14	13
2024-09-25 19:17:30	Yes	Woman (cis/trans)	44	Urban	No	Yes	3	69	92	20	DOG	47	26	11	10
2024-09-26 09:13:04	Yes	Man (cis/trans)	59	Urban	No	Yes	17	67	88	21	CAT	30	19	7	4
2024-09-26 09:13:04	Yes	Woman (cis/trans)	43	Urban	No	Yes	8	57	87	19	DOG	55	29	16	10
2024-09-26 19:16:28	Yes	Man (cis/trans)	24	Urban	No	No	12	67	87	11	DOG	58	32	13	13
2024-09-27 00:06:52	Yes	Woman (cis/trans)	22	Urban	No	No	10	43	56	30	DOG	65	32	19	14
2024-09-27 09:26:47	Yes	Woman (cis/trans)	55	Urban	No	Yes	7	63	73	17	DOG	37	22	7	8
2024-09-27 13:37:23	Yes	Man (cis/trans)	54	Urban	No	Yes	9	69	94	19	DOG	38	22	9	7
2024-09-27 16:06:18	Yes	Woman (cis/trans)	24	Urban	Yes	No	11	44	65	26	DOG	53	30	14	9
2024-09-27 16:54:29	Yes	Woman (cis/trans)	54	Urban	No	Yes	10	59	90	19	DOG	49	28	11	10
2024-09-27 17:21:31	Yes	Man (cis/trans)	55	Urban	No	Yes	11	48	69	23	DOG	46	27	9	10
2024-09-27 18:15:56	Yes	Man (cis/trans)	49	Urban	No	Yes	3	56	75	16	CAT	40	21	8	11
2024-09-27 19:23:47	Yes	Woman (cis/trans)	21	Rural	No	No	8	42	87	31	CAT	59	30	16	13
2024-09-27 23:23:58	Yes	Woman (cis/trans)	56	Urban	No	Yes	21	70	93	13	DOG	57	31	13	13
2024-09-28 08:28:47	Yes	Woman (cis/trans)	57	Rural	No	No	12	48	42	24	DOG	50	23	13	14
2024-09-28 08:35:11	Yes	Woman (cis/trans)	27	Rural	Yes	Yes	7	64	91	10	DOG	65	33	19	13
2024-09-28 09:26:26	Yes	Man (cis/trans)	26	Urban	Yes	No	6	51	80	15	CAT	39	17	12	10
2024-09-28 09:37:45	Yes	Woman (cis/trans)	18	Urban	No	Yes	9	69	95	21	CAT	38	20	6	12
2024-09-28 09:44:50	Yes	Woman (cis/trans)	20	Rural	No	No	7	64	69	23	CAT	60	32	15	13
2024-09-28 10:11:27	Yes	Woman (cis/trans)	90	Rural	No	No	12	59	68	24	CAT	38	21	9	8
2024-09-28 10:11:27	Yes	Woman (cis/trans)	31	Urban	No	No	9	35	44	29	DOG	67	31	21	15
2024-09-28 11:33:30	Yes	Woman (cis/trans)	35	Rural	No	Yes	4	58	57	21	DOG	50	26	13	11
2024-09-28 12:46:48	Yes	Woman (cis/trans)	38	Urban	No	Yes	6	54	76	22	DOG	65	32	19	14
2024-09-28 13:29:18	Yes	Woman (cis/trans)	42	Rural	No	Yes	5	63	92	11	DOG	42	23	7	12
2024-09-28 13:41:32	Yes	Woman (cis/trans)	22	Urban	No	No	5	56	91	16	CAT	45	27	8	10
2024-09-28 13:57:55	Yes	Woman (cis/trans)	21	Urban	No	No	7	46	73	28	DOG	66	32	20	14
2024-09-28 13:59:30	Yes	Man (cis/trans)	69	Rural	No	No	13	53	84	20	DOG	51	30	10	11
2024-09-28 15:55:46	Yes	Woman (cis/trans)	51	Urban	No	Yes	4	57	57	24	DOG	50	28	11	11
2024-09-28 15:57:36	Yes	Woman (cis/trans)	20	Rural	No	No	4	65	76	20	DOG	51	24	14	13
2024-09-28 16:06:49	Yes	Woman (cis/trans)	45	Urban	No	Yes	7	65	86	23	DOG	61	31	16	14
2024-09-28 17:21:36	Yes	Woman (cis/trans)	25	Urban	No	No	5	63	78	18	DOG	59	31	15	13
2024-09-28 20:52:01	Yes	Woman (cis/trans)	49	Rural	No	No	11	49	59	18	DOG	51	27	14	10
2024-09-29 00:09:26	Yes	Woman (cis/trans)	34	Rural	No	Yes	5	46	68	27	DOG	52	28	14	10
2024-09-29 06:20:48	Yes	Man (cis/trans)	25	Urban	No	No	8	60	83	24	CAT	40	23	11	6
2024-09-29 09:55:05	Yes	Woman (cis/trans)	29	Rural	No	Yes	9	58	82	19	DOG	60	29	16	15
2024-09-29 13:20:18	Yes	Man (cis/trans)	49	Urban	Yes	No	15	62	90	20	CAT	58	29	16	13
2024-09-29 14:15:28	Yes	Man (cis/trans)	50	Urban	Yes	No	12	56	76	16	CAT	45	23	8	14
2024-09-29 20:15:25	Yes	Man (cis/trans)	57	Rural	No	Yes	8	70	79	20	DOG	55	32	13	10
2024-09-30 08:54:39	Yes	Man (cis/trans)	35	Rural	No	Yes	6	55	93	17	DOG	36	20	9	7
2024-09-30 20:38:42	Yes	Woman (cis/trans)	29	Urban	No	Yes	10	65	90	23	CAT	67	33	20	14
2024-10-01 13:39:41	Yes	Woman (cis/trans)	30	Rural	No	Yes	10	57	95	12	DOG	55	31	12	12
2024-10-01 16:13:58	Yes	Woman (cis/trans)	47	Urban	No	Yes	2	47	78	17	CAT	60	31	16	13
2024-10-02 11:09:18	Yes	Woman (cis/trans)	22	Urban	No	No	4	57	85	27	DOG	46	21	11	14
2024-10-03 10:55:48	Yes	Woman (cis/trans)	49	Rural	No	Yes	13	33	40	31	DOG	56	30	15	11
2024-10-03 12:11:41	Yes	Woman (cis/trans)	40	Urban	No	Yes	5	64	89	21	DOG	57	30	16	11
2024-10-03 16:48:06	Yes	Woman (cis/trans)	22	Rural	No	No	12	49	65	19	CAT	39	22	9	8
2024-10-03 16:48:06	Yes	Woman (cis/trans)	52	Rural	Yes	No	12	62	95	10	DOG	59	31	17	11
2024-10-03 19:52:52	Yes	Man (cis/trans)	65	Rural	No	Yes	8	64	77	16	DOG	39	24	8	7
2024-10-04 13:32:20	Yes	Woman (cis/trans)	62	Urban	No	No	6	67	62	15	CAT	33	28	0	5
2024-10-04 13:32:20	Yes	Woman (cis/trans)	24	Urban	Yes	No	6	44	65	26	DOG	53	30	14	9
2024-10-04 13:36:49	Yes	Woman (cis/trans)	22	Rural	No	No	8	64	93	17	DOG	53	30	9	14
2024-10-04 14:02:48	Yes	Woman (cis/trans)	17	Urban	No	No	8	55	66	21	DOG	60	29	18	13
2024-10-04 14:22:52	Yes	Woman (cis/trans)	48	Urban	No	No	7	64	88	19	DOG	56	30	13	13
2024-10-04 14:25:43	Yes	Man (cis/trans)	53	Urban	No	No	5	62	90	15	DOG	57	29	14	14
2024-10-04 14:38:25	Yes	Woman (cis/trans)	64	Rural	No	Yes	19	69	87	18	CAT	37	18	13	6
2024-10-04 14:42:43	Yes	Woman (cis/trans)	21	Urban	No	No	8	58	89	16	DOG	62	31	19	12
2024-10-04 14:51:15	Yes	Woman (cis/trans)	18	Urban	No	No	25	56	91	21	DOG	53	28	14	11
2024-10-04 15:15:22	Yes	Woman (cis/trans)	33	Rural	No	Yes	13	70	93	10	DOG	58	29	16	13
2024-10-04 16:48:38	Yes	Woman (cis/trans)	18	Urban	No	No	13	52	71	26	DOG	46	25	13	8
2024-10-04 17:38:29	Yes	Woman (cis/trans)	19	Urban	No	No	6	65	91	18	DOG	59	32	18	9
2024-10-04 18:09:53	Yes	Woman (cis/trans)	18	Urban	No	No	9	54	92	19	DOG	54	29	14	11
2024-10-05 09:07:54	Yes	Woman (cis/trans)	33	Urban	Yes	No	5	44	47	25	CAT	46	25	9	12
2024-10-05 13:01:42	Yes	Woman (cis/trans)	45	Urban	No	No	37	70	89	10	DOG	65	33	19	13
2024-10-05 13:14:58	Yes	Woman (cis/trans)	25	Rural	No	No	13	68	91	16	DOG	60	28	17	15
2024-10-06 07:44:09	Yes	Woman (cis/trans)	18	Urban	No	No	3	50	75	28	DOG	60	31	17	12
2024-10-08 13:36:15	Yes	Woman (cis/trans)	32	Urban	No	No	22	69	83	13	DOG	60	33	19	8
2024-10-13 16:20:01	Yes	Man (cis/trans)	60	Urban	No	Yes	7	44	84	20	DOG	42	21	9	12
2024-10-19 20:29:47	Yes	Woman (cis/trans)	27	Urban	No	Yes	4	58	77	20	DOG	61	31	18	12
2024-10-22 18:30:38	Yes	Woman (cis/trans)	27	Urban	No	No	5	50	85	14	DOG	63	31	18	14
2024-10-22 18:30:54	Yes	Woman (cis/trans)	37	Rural	No	Yes	11	56	58	36	CAT	62	33	17	12
2024-10-27 18:52:37	Yes	Woman (cis/trans)	37	Urban	No	No	6	44	85	17	DOG	63	33	17	13
2024-10-28 21:29:03	Yes	Woman (cis/trans)	22	Urban	No	Yes	7	54	89	17	DOG	55	25	18	12
2024-11-02 13:07:00	Yes	Woman (cis/trans)	18	Urban	No	No	22	56	90	17	CAT	36	20	7	9
2024-11-02 13:07:00	Yes	Woman (cis/trans)	36	Urban	No	Yes	25	64	86	17	DOG	59	30	16	13
2024-11-05 17:12:27	Yes	Woman (cis/trans)	40	Rural	No	Yes	4	62	49	30	DOG	63	33	19	11
2024-11-16 10:16:37	Yes	Woman (cis/trans)	46	Urban	No	Yes	8	68	95	16	CAT	31	20	2	9
2024-11-16 10:16:37	Yes	Woman (cis/trans)	44	Urban	No	Yes	14	69	92	20	DOG	47	26	11	10
2024-11-16 10:33:39	Yes	Woman (cis/trans)	27	Urban	No	Yes	4	54	73	23	CAT	54	28	12	14
2024-11-16 10:41:42	Yes	Woman (cis/trans)	55	Urban	No	Yes	26	68	84	11	DOG	32	18	5	9
2024-11-16 11:04:07	Yes	Woman (cis/trans)	22	Rural	No	Yes	5	65	88	18	DOG	68	33	21	14
2024-11-16 11:17:02	Yes	Woman (cis/trans)	55	Urban	No	Yes	16	68	95	11	CAT	35	21	8	6
2024-11-16 11:33:49	Yes	Woman (cis/trans)	36	Urban	No	No	10	59	57	23	DOG	61	29	18	14
2024-11-16 13:57:45	Yes	Man (cis/trans)	64	Rural	No	Yes	7	59	77	24	CAT	31	22	7	2
2024-11-16 13:57:45	Yes	Woman (cis/trans)	22	Urban	No	No	10	43	56	30	DOG	66	32	19	15
2024-11-16 19:35:48	Yes	Woman (cis/trans)	23	Urban	No	Yes	9	70	80	16	CAT	22	7	6	9
2024-11-16 19:50:54	Yes	Woman (cis/trans)	55	Rural	No	Yes	5	61	88	20	DOG	30	14	8	8
2024-11-17 12:34:28	Yes	Woman (cis/trans)	55	Urban	Yes	No	18	57	82	16	CAT	41	26	4	11
2024-11-22 14:27:12	Yes	Woman (cis/trans)	45	Urban	Yes	Yes	1	49	34	22	DOG	56	27	20	9
2024-11-27 15:06:27	Yes	Man (cis/trans)	58	Urban	No	Yes	23	51	76	20	CAT	57	31	14	12
2024-11-28 18:53:32	Yes	Woman (cis/trans)	20	Rural	No	Yes	5	53	68	26	DOG	64	32	18	14
2024-12-13 08:59:12	Yes	Man (cis/trans)	22	Urban	No	Yes	6	70	94	10	CAT	51	27	11	13
2024-12-14 16:06:06	Yes	Woman (cis/trans)	52	Rural	No	Yes	21	53	61	23	CAT	60	31	17	12
2024-12-26 09:51:01	Yes	Woman (cis/trans)	18	Urban	No	Yes	6	43	76	26	DOG	49	27	12	10
2025-01-28 09:10:36	Yes	Woman (cis/trans)	55	Urban	No	Yes	6	50	85	15	CAT	50	29	10	11
2025-01-28 09:14:57	Yes	Man (cis/trans)	21	Urban	No	No	16	55	79	21	CAT	31	18	4	9
2025-01-30 19:05:43	Yes	Woman (cis/trans)	21	Urban	No	Yes	11	69	95	11	CAT	63	33	16	14
2025-02-13 12:06:18	Yes	Man (cis/trans)	65	Urban	No	Yes	8	48	47	18	CAT	43	22	12	9
2025-02-16 17:37:14	Yes	Woman (cis/trans)	59	Urban	Yes	No	6	42	59	23	DOG	63	32	18	13
2025-02-27 10:39:27	Yes	Woman (cis/trans)	61	Urban	Yes	No	14	58	95	10	CAT	44	24	11	9
2025-02-28 09:57:55	Yes	Woman (cis/trans)	35	Urban	No	Yes	7	42	82	22	DOG	62	31	17	14
2025-02-28 10:11:00	Yes	Woman (cis/trans)	55	Rural	Yes	No	3	54	58	20	DOG	64	32	18	14
2025-02-28 10:13:58	Yes	Woman (cis/trans)	45	Urban	No	Yes	14	68	82	11	DOG	65	33	19	13
2025-02-28 10:14:15	Yes	Woman (cis/trans)	31	Rural	No	Yes	12	66	95	15	DOG	43	24	8	11
2025-02-28 10:22:05	Yes	Woman (cis/trans)	18	Urban	No	Yes	10	58	85	23	DOG	63	30	19	14
2025-02-28 10:22:29	Yes	Woman (cis/trans)	46	Rural	No	Yes	5	65	89	21	DOG	55	29	14	12
2025-02-28 10:33:30	Yes	Man (cis/trans)	62	Urban	No	Yes	55	63	92	14	DOG	46	29	4	13
2025-02-28 10:35:13	Yes	Woman (cis/trans)	18	Urban	No	No	5	51	78	17	DOG	59	28	19	12
2025-02-28 10:47:18	Yes	Woman (cis/trans)	58	Urban	No	No	4	52	52	21	DOG	54	29	14	11
2025-02-28 15:05:46	Yes	Woman (cis/trans)	23	Urban	No	No	6	44	72	29	DOG	66	32	21	13
2025-02-28 19:25:36	Yes	Woman (cis/trans)	22	Urban	No	No	12	63	83	20	DOG	67	32	20	15
2025-03-01 11:23:28	Yes	Woman (cis/trans)	34	Urban	No	Yes	15	62	92	19	DOG	68	33	20	15
2025-03-01 14:28:48	Yes	Woman (cis/trans)	62	Rural	No	Yes	16	49	69	29	DOG	68	33	20	15
2025-03-15 19:14:53	Yes	Woman (cis/trans)	48	Rural	No	Yes	23	53	74	25	CAT	27	19	5	3
2025-03-21 12:35:03	Yes	Man (cis/trans)	50	Urban	Yes	No	5	30	54	17	CAT	37	22	7	8
2025-03-21 13:55:43	Yes	Woman (cis/trans)	35	Urban	No	No	3	37	71	27	DOG	60	31	16	13
2025-03-21 15:19:02	Yes	Woman (cis/trans)	21	Urban	No	No	5	42	75	26	CAT	62	29	19	14
2025-03-21 15:55:56	Yes	Woman (cis/trans)	45	Rural	Yes	No	7	46	64	18	CAT	54	32	9	13
2025-03-21 20:01:00	Yes	Woman (cis/trans)	29	Urban	No	No	7	64	90	15	CAT	43	24	9	10
2025-03-21 22:05:57	Yes	Woman (cis/trans)	50	Urban	No	Yes	21	70	92	10	CAT	58	30	15	13
2025-04-05 21:58:39	Yes	Woman (cis/trans)	47	Urban	No	Yes	12	63	93	21	CAT	53	30	10	13
2025-04-05 21:59:50	Yes	Woman (cis/trans)	35	Urban	No	Yes	8	67	95	40	CAT	55	28	13	14
2025-04-15 08:56:13	Yes	Man (cis/trans)	47	Urban	No	No	3	47	63	20	CAT	44	22	13	9
2025-04-15 10:00:27	Yes	Woman (cis/trans)	26	Urban	No	No	8	62	93	17	CAT	52	28	10	14
2025-04-15 10:32:24	Yes	Woman (cis/trans)	41	Urban	No	Yes	12	65	78	13	CAT	42	25	7	10
2025-04-15 19:19:08	Yes	Woman (cis/trans)	35	Urban	No	No	2	64	72	24	DOG	57	27	16	14
2025-04-18 14:19:07	Yes	Woman (cis/trans)	60	Urban	No	Yes	8	55	87	22	DOG	45	22	13	10
2025-04-19 21:19:34	Yes	Woman (cis/trans)	20	Urban	No	Yes	19	45	93	26	CAT	44	24	9	11
2025-04-24 15:44:36	Yes	Man (cis/trans)	56	Urban	No	Yes	10	45	66	31	CAT	32	20	0	12
2025-04-26 09:59:27	Yes	Man (cis/trans)	49	Urban	No	Yes	9	70	95	16	CAT	47	24	11	12
2025-04-26 10:02:59	Yes	Woman (cis/trans)	38	Urban	No	No	6	31	64	23	CAT	57	31	14	12
2025-04-26 10:04:13	Yes	Woman (cis/trans)	38	Urban	No	Yes	6	59	72	21	CAT	53	28	14	11
2025-04-27 13:54:11	Yes	Woman (cis/trans)	49	Urban	No	No	14	55	79	26	CAT	35	17	6	12
2025-04-27 18:05:59	Yes	Woman (cis/trans)	35	Urban	No	Yes	9	65	95	14	DOG	66	33	21	12
2025-04-28 09:55:09	Yes	Woman (cis/trans)	34	Rural	No	Yes	9	67	80	20	DOG	50	22	14	14
2025-04-28 11:21:25	Yes	Woman (cis/trans)	72	Urban	No	Yes	26	58	81	19	CAT	62	33	17	12
2025-04-28 12:57:51	Yes	Woman (cis/trans)	45	Urban	No	No	10	66	35	17	CAT	23	16	4	3
2025-04-28 13:57:24	Yes	Man (cis/trans)	57	Urban	No	Yes	20	65	95	11	CAT	33	20	4	9
2025-04-29 13:25:56	Yes	Woman (cis/trans)	18	Urban	No	No	10	55	63	34	DOG	63	30	21	12
2025-04-29 13:42:57	Yes	Woman (cis/trans)	24	Urban	No	No	5	38	66	28	DOG	62	28	20	14
2025-04-29 15:11:04	Yes	Woman (cis/trans)	42	Rural	No	No	5	59	87	16	DOG	47	28	12	7
2025-04-29 16:11:05	Yes	Woman (cis/trans)	39	Urban	Yes	No	13	63	74	18	CAT	44	26	7	11
2025-04-29 23:33:58	Yes	Woman (cis/trans)	37	Urban	Yes	No	5	43	32	30	CAT	43	23	14	6
